# Supplementary material for: Cochlear Implantation in the United Arab Emirates: Otolaryngologists’ Knowledge, Attitudes, and Practices
Source: Audiol Res. 2025 Apr 21;15(2):44. doi: 10.3390/audiolres15020044 (PMC12024090; doi:10.3390/audiolres15020044)
Supplement: Supplementary file 1 [file audiolres-15-00044-s001.zip]

Archive with 1 entries (1 files):
- audiolres-3563769-Supplimentary material -KAP ENT CI Questionnaire (1).pdf
